# Supplementary material for: T-complex protein 1 subunit zeta-2 (CCT6B) deficiency induces murine teratospermia
Source: PeerJ. 2021 Jun 1;9:e11545. doi: 10.7717/peerj.11545 (PMC8176918; doi:10.7717/peerj.11545)
Supplement: Supplemental Information 8 [file peerj-09-11545-s008.xlsx]

## Sheet: Sheet1
	Cct6b	18s	△Ct	2^△Ct	average
0w	31.3609	11.0475	-20.3134	7.6746e-07	3.67291e-07
0w	34.4439	11.1658	-23.2781	0
0w	32.4971	10.9853	-21.5119	3.34413e-07
1w	33.6602	11.7928	-21.8674	2.61378e-07	2.8989e-07
1w	33.0754	11.8992	-21.1761	4.22034e-07
1w	33.9614	11.6052	-22.3562	1.86258e-07
2w	29.7218	11.6716	-18.0502	3.68424e-06	3.15377e-06
2w	30.2097	11.6054	-18.6044	2.50917e-06
2w	29.8661	11.6429	-18.2232	3.2679e-06
3w	22.9454	11.7275	-11.2179	0.000419832	0.000404962
3w	22.8582	11.5385	-11.3197	0.000391225
3w	22.8442	11.5702	-11.274	0.000403828
4w	22.3188	11.4735	-10.8453	0.000543565	0.000585655
4w	22.3203	11.6828	-10.6375	0.000627744
4w	23.3436	11.6267	-11.717	0.000297061
5w	23.8768	13.6808	-10.196	0.000852528	0.000850863
5w	23.8284	13.556	-10.2724	0.000808533
5w	23.7754	13.644	-10.1314	0.00089153
6w	21.873	11.6549	-10.2181	0.000839549	0.000843107
6w	21.8836	11.5427	-10.3409	0.000771064
6w	21.6299	11.5418	-10.0881	0.000918707
7w	22.1293	11.7599	-10.3694	0.000755964	0.000801722
7w	21.9527	11.6165	-10.3363	0.00077351
7w	22.0859	11.9286	-10.1573	0.000875692
8w	20.9013	11.4386	-9.46264	0.0014173	0.00146055
8w	21.0221	11.5066	-9.51546	0.00136634
8w	21.0392	11.7496	-9.28951	0.00159801
