# Supplementary material for: T-complex protein 1 subunit zeta-2 (CCT6B) deficiency induces murine teratospermia
Source: PeerJ. 2021 Jun 1;9:e11545. doi: 10.7717/peerj.11545 (PMC8176918; doi:10.7717/peerj.11545)
Supplement: Supplemental Information 13 [file peerj-09-11545-s013.xlsx]

## Sheet: Sheet1
Stage VIII	Cct6b-/-					Cct6b+/+					Stage XI	Cct6b-/-					Cct6b+/+
		RS	Pac	P-Lep			RS	Pac	P-Lep				ES	Diplo	Zygo			ES	Diplo	Zygo
	Cct6b-/-1-1	139	48	31		Cct6b+/+1-1	115	49	39			Cct6b-/-1-1	132	54	56		Cct6b+/+1-1	166	70	56
	Cct6b-/-1-2	104	43	27		Cct6b+/+1-2	185	47	36			Cct6b-/-1-2	174	60	45		Cct6b+/+1-2	124	114	56
	Cct6b-/-1-3	164	50	44		Cct6b+/+1-3	186	64	36			Cct6b-/-1-3	132	67	44		Cct6b+/+1-3	127	58	42
	Cct6b-/-1-4	117	61	20		Cct6b+/+1-4	174	81	23			Cct6b-/-1-4	106	64	53		Cct6b+/+1-4	171	86	55
	Cct6b-/-1-5	126	43	34		Cct6b+/+1-5	146	54	40			Cct6b-/-1-5	94	65	43		Cct6b+/+1-5	162	56	54
	Cct6b-/-2-1	81	70	35		Cct6b+/+2-1	140	53	34			Cct6b-/-2-1	141	76	40		Cct6b+/+2-1	145	64	44
	Cct6b-/-2-2	171	55	41		Cct6b+/+2-2	130	50	42			Cct6b-/-2-2	125	71	50		Cct6b+/+2-2	134	75	37
	Cct6b-/-2-3	135	47	31		Cct6b+/+2-3	182	52	38			Cct6b-/-2-3	125	59	39		Cct6b+/+2-3	94	53	39
	Cct6b-/-2-4	96	73	42		Cct6b+/+2-4	132	42	38			Cct6b-/-2-4	127	66	48		Cct6b+/+2-4	139	66	36
	Cct6b-/-2-5	77	63	37		Cct6b+/+2-5	107	64	36			Cct6b-/-2-5	100	57	36		Cct6b+/+2-5	123	48	32
	Cct6b-/-3-1	182	59	24		Cct6b+/+3-1	150	66	35			Cct6b-/-3-1	115	58	41		Cct6b+/+3-1	103	65	42
	Cct6b-/-3-2	143	51	38		Cct6b+/+3-2	157	54	34			Cct6b-/-3-2	107	61	37		Cct6b+/+3-2	144	76	44
	Cct6b-/-3-3	164	59	39		Cct6b+/+3-3	157	79	40			Cct6b-/-3-3	139	60	40		Cct6b+/+3-3	182	85	59
	Cct6b-/-3-4	159	62	37		Cct6b+/+3-4	212	88	54			Cct6b-/-3-4	170	57	48		Cct6b+/+3-4	84	51	42
	Cct6b-/-3-5	168	55	25		Cct6b+/+3-5	155	75	52			Cct6b-/-3-5	130	64	47		Cct6b+/+3-5	114	79	50
						P value	0.0905178	0.232745	0.0800864								P value	0.507804	0.138136	0.60349
