# Supplementary material for: T-complex protein 1 subunit zeta-2 (CCT6B) deficiency induces murine teratospermia
Source: PeerJ. 2021 Jun 1;9:e11545. doi: 10.7717/peerj.11545 (PMC8176918; doi:10.7717/peerj.11545)
Supplement: Supplemental Information 16 [file peerj-09-11545-s016.xlsx]

## Sheet: Sheet1
	Spermatzoa number（*10^6）	Motile	Progressive
Cct6b+/+-1	1.49126	92.1739	43.4783
Cct6b+/+-2	6.60532	57.3529	37.7451
Cct6b+/+-3	3.72822	84.7222	45.8333
Cct6b-/--1	5.2727	63.6364	20.1474
Cct6b-/--2	6.41358	56.5657	18.8552
Cct6b-/--3	2.80682	75.3846	32.3077
P value	0.651177	0.340596	0.0193889
